# Supplementary material for: Simulating the human colorectal cancer microenvironment in 3D tumor-stroma co-cultures in vitro and in vivo
Source: Sci Rep. 2020 Jun 17;10:9832. doi: 10.1038/s41598-020-66785-1 (PMC7300090; doi:10.1038/s41598-020-66785-1)
Supplement: Supplementary file 3 — Supplementary Information 3. [file 41598_2020_66785_MOESM3_ESM.m]

function [hueimgout, hueimg, colors, totalpix] = trichquant(imgin)

% Convert to get the hue image

    
[m,n,o] = size(imgin);

if m * n > 2000000
    imgin = imresize(imgin, .5);
end

clear m n o

hsvimg = rgb2hsv(imgin);
hueimg = hsvimg(:,:,1);
hueimg = hueimg .* 360;
grayimg = rgb2gray(imgin);

% Get the size of the image, and initialize the output

[i,j] = size(hueimg);
% hueimgout = zeros(m,n);

% Make a colormap

% predmap = [0 0 0
%     1 0 0
%     1 0.5 0
%     1 1 0
%     0 1 0];

red = 0;
blue = 0;
white = 0;
other = 0;

% Define each color

for m = 1:1:i
    for n = 1:1:j
        if grayimg(m,n) <= 200
                % red
            if (0 <= hueimg(m,n)) && (30 >= hueimg(m,n))
                hueimgout(m,n) = 2;
                red = red + 1;
            elseif (hueimg(m,n) >= 330) && (hueimg(m,n) <= 365)
                hueimgout(m,n) = 2;
                red = red + 1;
                % blue
            elseif (hueimg(m,n) >= 180) && (hueimg(m,n) <= 270)
                hueimgout(m,n) = 3;
                blue = blue + 1;
            else
                hueimgout(m,n) = 1;
                other = other + 1;
            end
        else
            hueimgout(m,n) = 4;
            white = white + 1;
        end
    end
end

totalpix = other+blue+red;
colors = [red, blue, other, white, totalpix];
colornames = categorical({'red', 'blue', 'white', 'other'});

% figure
% ax0 = subplot('Position', [0.05 0.525 .425 .425]);
% imshow(imgin)
% title('1. Original Image')
% ax1 = subplot('Position', [0.525 0.525 .425 .425]);
% imshow(grayimg)
% colormap(ax1, gray)
% title('2. B/W Image to Remove Background')
% ax11 = subplot('Position', [0.05 0.05 .425 .425]);
% imshow(hsvimg(:,:,1))
% colormap(ax11, hsv)
% title('3. Hue Angle Image to Analyze Pixel Hue')
% ax2 = subplot('Position', [0.525 0.05 .425 .425]);
% imshow((hueimgout./5)-.01)
% colormap(ax2, predmap)
% title('4. Final Hue Determination')

% f1 = figure;
% p1 = imshow(imgin);
% datacursormode on;
% c1 = datacursormode(f1);
% d1 = c1.createDatatip(p1);
% 
% f2 = figure;
% p2 = imshow(satimg);
% datacursormode on;
% c2 = datacursormode(f2);
% d2 = c2.createDatatip(p2);
% 
% f2 = figure;
% p2 = imshow((hueimgout./5)-0.01);
% colormap(f2, predmap)
% datacursormode on;
% c2 = datacursormode(f2);
% d2 = c2.createDatatip(p2);

% set(d1,'UpdateFcn',@(cursorMode,eventData) onDataTipUpdate(cursorMode,eventData, d2))
% set(d2,'UpdateFcn',@(cursorMode,eventData) onDataTipUpdate(cursorMode,eventData, d1))
