# Supplementary material for: Simulating the human colorectal cancer microenvironment in 3D tumor-stroma co-cultures in vitro and in vivo
Source: Sci Rep. 2020 Jun 17;10:9832. doi: 10.1038/s41598-020-66785-1 (PMC7300090; doi:10.1038/s41598-020-66785-1)
Supplement: Supplementary file 4 — Supplementary Information 4. [file 41598_2020_66785_MOESM4_ESM.m]

function [vessels] = vesselQuant

%filen: file name of the input image, should be a color image.

%# build a list of file names with absolute path
fPath = uigetdir('.', 'Select directory containing image files');
if fPath==0, error('no folder selected'), end
%You can change the next line to use different file formats, or make an
%input argument where you specify the file format.
fNames = dir( fullfile(fPath,'*.*tif*') );
fNamesOnly = {fNames.name};
fNames = strcat(fPath, filesep, {fNames.name});
xlsfilename = strcat(fPath, filesep, 'Vessels');

vessels = zeros(length(fNames),3);

for i=1:length(fNames)

    filen = fNames{i};
    
    %Reading image to a matrix
    img = imread(filen);
    
    img = imcrop(img);
    
    imgR = img(:,:,1);
    imgB = img(:,:,3);
    
    vesselImg = (imgR>195) .* (imgB<150);
    
    h = ones(50,50)/(50*50);
    
    vesselImg = imfilter(vesselImg, h);
    
    vesselImg = vesselImg > 0.05;
    
    l =[1,1,1,1,1,1,1,1,1,1,1,1,1,1,1,1,1,1,1,1,1,1,1,1,1;1,1,1,1,1,1,1,1,1,1,1,1,1,1,1,1,1,1,1,1,1,1,1,1,1;1,1,1,1,1,1,1,1,1,1,1,1,1,1,1,1,1,1,1,1,1,1,1,1,1;1,1,1,1,1,1,1,1,1,1,1,1,1,1,1,1,1,1,1,1,1,1,1,1,1;1,1,1,1,1,1,1,1,1,1,1,1,1,1,1,1,1,1,1,1,1,1,1,1,1;1,1,1,1,1,1,1,1,1,1,1,1,1,1,1,1,1,1,1,1,1,1,1,1,1;1,1,1,1,1,1,1,1,1,1,1,1,1,1,1,1,1,1,1,1,1,1,1,1,1;1,1,1,1,1,1,1,1,1,0,0,0,0,0,0,0,1,1,1,1,1,1,1,1,1;1,1,1,1,1,1,1,1,1,0,0,0,0,0,0,0,1,1,1,1,1,1,1,1,1;1,1,1,1,1,1,1,1,1,0,0,0,0,0,0,0,1,1,1,1,1,1,1,1,1;1,1,1,1,1,1,1,1,1,0,0,0,0,0,0,0,1,1,1,1,1,1,1,1,1;1,1,1,1,1,1,1,1,1,0,0,0,0,0,0,0,1,1,1,1,1,1,1,1,1;1,1,1,1,1,1,1,1,1,0,0,0,0,0,0,0,1,1,1,1,1,1,1,1,1;1,1,1,1,1,1,1,1,1,0,0,0,0,0,0,0,1,1,1,1,1,1,1,1,1;1,1,1,1,1,1,1,1,1,0,0,0,0,0,0,0,1,1,1,1,1,1,1,1,1;1,1,1,1,1,1,1,1,1,0,0,0,0,0,0,0,1,1,1,1,1,1,1,1,1;1,1,1,1,1,1,1,1,1,0,0,0,0,0,0,0,1,1,1,1,1,1,1,1,1;1,1,1,1,1,1,1,1,1,0,0,0,0,0,0,0,1,1,1,1,1,1,1,1,1;1,1,1,1,1,1,1,1,1,1,1,1,1,1,1,1,1,1,1,1,1,1,1,1,1;1,1,1,1,1,1,1,1,1,1,1,1,1,1,1,1,1,1,1,1,1,1,1,1,1;1,1,1,1,1,1,1,1,1,1,1,1,1,1,1,1,1,1,1,1,1,1,1,1,1;1,1,1,1,1,1,1,1,1,1,1,1,1,1,1,1,1,1,1,1,1,1,1,1,1;1,1,1,1,1,1,1,1,1,1,1,1,1,1,1,1,1,1,1,1,1,1,1,1,1;1,1,1,1,1,1,1,1,1,1,1,1,1,1,1,1,1,1,1,1,1,1,1,1,1;1,1,1,1,1,1,1,1,1,1,1,1,1,1,1,1,1,1,1,1,1,1,1,1,1];
    
    vesselImg = imfilter(vesselImg, l);
    vesselImg = vesselImg > 0.7;
    
    labeledvesselImg = bwlabel(vesselImg);
    
    s = regionprops(vesselImg, 'Centroid', 'Area');
    
    Areas = cat(1, s.Area);
    Centroid = cat(1, s.Centroid);
    
    k=1;
    
    for j = 1:length(Areas)
        if Areas(j) < 6000
            deleteCell(k) = j;
            k = k+1;
        end
    end
    
    idx = find(Areas>6000);
    idedVesselImg = ismember(labeledvesselImg, idx);
    
    
    Areas(deleteCell) = [];
    Centroid(deleteCell,:) = [];
    
    
    
    vessels(i,1) = length(Areas);
    vessels(i,2) = mean(Areas);
    vessels(i,3) = std(Areas);
    
    vessels;
    
    clear Areas Centroid s vesselImg img imgR imgB deleteCell
    
end


%Export XLS
xlswrite(xlsfilename, vessels, 1, 'B2');
xlswrite(xlsfilename, transpose(fNamesOnly), 1, 'A2');
xlswrite(xlsfilename, {'# Vessel' 'Average Size' 'Std Size'}, 1, 'B1');
