# Supplementary material for: Simulating the human colorectal cancer microenvironment in 3D tumor-stroma co-cultures in vitro and in vivo
Source: Sci Rep. 2020 Jun 17;10:9832. doi: 10.1038/s41598-020-66785-1 (PMC7300090; doi:10.1038/s41598-020-66785-1)
Supplement: Supplementary file 5 — Supplementary Information 5. [file 41598_2020_66785_MOESM5_ESM.m]

function areaQuant

%filen: file name of the input image, should be a color image.
xlsfilename = input('What should I name the XLS file?: ', 's');

%# build a list of file names with absolute path
fPath = uigetdir('.', 'Select directory containing .tif files');
if fPath==0, error('no folder selected'), end
fNames = dir( fullfile(fPath,'*.tif') );
fNamesOnly = {fNames.name};
fNames = strcat(fPath, filesep, {fNames.name});

xlsfilename = strcat(fPath, filesep, xlsfilename);

%# process each file
for i=1:length(fNames)

    filen = fNames{i};
    
    %Reading image to a matrix
    img=imread(filen);
    
    %Run analysis
    %Read, threshold, and fill holes in image
    G = img(:,:,2);
    G2 = G > 100;
    Gfill = imfill(G2, 'holes');

    %Produce region stats and calculate size of each region
    stats = regionprops('Table', Gfill, 'Centroid', 'MajorAxisLength', 'MinorAxisLength', 'Area');
    areas = stats.Area;
    areas = (areas > 200) .* areas;
    areas = (areas < 500) .* areas;
    areas = nonzeros(areas);
    
    totalAreas{:,i} = areas;
    meanA = mean(areas);
    stdevA =  std(areas);
    lengthA = length(areas);
    xlswrite(xlsfilename, {'Mean' 'Stdev' 'N'}, 1, 'B1');
    xlswrite(xlsfilename, meanA, 1, strcat('B',num2str(i+1)));
    xlswrite(xlsfilename, stdevA, 1, strcat('C',num2str(i+1)));
    xlswrite(xlsfilename, lengthA, 1, strcat('D',num2str(i+1)));
    clear areas meanA stdevA lengthA
    
end

%Save to XLS
xlswrite(xlsfilename, transpose(fNamesOnly), 1, 'A2');
